# Supplementary material for: Sparse Phenotyping and Haplotype-Based Models for Genomic Prediction in Rice
Source: Rice (N Y). 2023 Jun 7;16:27. doi: 10.1186/s12284-023-00643-2 (PMC10247604; doi:10.1186/s12284-023-00643-2)
Supplement: Supplementary file 3 — Additional file 3: Table S2. Genomic prediction accuraciesof days to headingand plant heightin the three rice populations using three prediction modelswith different missing rates of environment-specific best linear unbiased estimatesof genetic effects of lines in the training set. The genetic effect was respectively described by SNP genotypes, haplotype using complete blocks, and short haplotypes containing two SNPsand three SNPswithin a haplotype block. The missing rate zeroindicates the training set holds complete environment-specific BLUEs. The asterisk and pound sign indicate the prediction accuracies of haplotype-based approaches were statistically significantlyhigher and lower than those of the marker-based approach. [file 12284_2023_643_MOESM3_ESM.xlsx]

## Sheet: Sheet1
			Missing rate	Marker-based	Haplotype-based-block-complete	Haplotype-based-block-2SNP	Haplotype-based-block-3SNP
Population 1	DTH	VG	0	0.388±0.011	0.402±0.014 (*)	0.384±0.012	0.385±0.012
			0.1	0.385±0.011	0.4±0.013 (*)	0.382±0.011 (#)	0.382±0.011 (#)
			0.2	0.382±0.012	0.397±0.014 (*)	0.379±0.012 (#)	0.379±0.012 (#)					±
			0.3	0.378±0.014	0.392±0.014 (*)	0.374±0.014 (#)	0.374±0.014
			0.4	0.37±0.016	0.385±0.016 (*)	0.367±0.016	0.367±0.016
			0.5	0.362±0.017	0.378±0.017 (*)	0.36±0.017	0.36±0.017
			0.6	0.345±0.019	0.363±0.019 (*)	0.344±0.019	0.344±0.019
			0.7	0.318±0.02	0.339±0.02 (*)	0.318±0.02	0.317±0.02
			0.8	0.269±0.022	0.297±0.021 (*)	0.269±0.022	0.27±0.023
			0.9	0.214±0.034	0.234±0.034 (*)	0.214±0.033	0.213±0.033
		VGR	0	0.389±0.01	0.403±0.014 (*)	0.385±0.011	0.385±0.01
			0.1	0.385±0.01	0.4±0.013 (*)	0.382±0.011 (#)	0.382±0.011 (#)
			0.2	0.383±0.012	0.397±0.014 (*)	0.379±0.012 (#)	0.379±0.012 (#)
			0.3	0.378±0.014	0.392±0.015 (*)	0.375±0.014	0.374±0.015 (#)
			0.4	0.37±0.015	0.386±0.016 (*)	0.368±0.016	0.367±0.016
			0.5	0.362±0.017	0.378±0.018 (*)	0.36±0.017	0.36±0.017
			0.6	0.345±0.019	0.363±0.019 (*)	0.344±0.019	0.343±0.019
			0.7	0.315±0.021	0.337±0.02 (*)	0.315±0.021	0.315±0.021
			0.8	0.263±0.023	0.291±0.022 (*)	0.263±0.023	0.264±0.023
			0.9	0.201±0.037	0.219±0.038 (*)	0.2±0.037	0.201±0.036
		FA	0	0.46±0.018	0.482±0.016 (*)	0.449±0.019	0.449±0.019
			0.1	0.459±0.018	0.481±0.016 (*)	0.449±0.018 (#)	0.449±0.017 (#)
			0.2	0.457±0.019	0.48±0.017 (*)	0.447±0.019 (#)	0.448±0.019 (#)
			0.3	0.456±0.02	0.476±0.017 (*)	0.447±0.019 (#)	0.448±0.019 (#)
			0.4	0.45±0.021	0.468±0.02 (*)	0.442±0.021 (#)	0.443±0.019 (#)
			0.5	0.444±0.02	0.462±0.019 (*)	0.438±0.018 (#)	0.439±0.019 (#)
			0.6	0.435±0.021	0.451±0.024 (*)	0.432±0.021	0.431±0.022
			0.7	0.411±0.021	0.429±0.022 (*)	0.411±0.018	0.411±0.021
			0.8	0.372±0.027	0.39±0.026 (*)	0.37±0.026	0.371±0.025
			0.9	0.295±0.034	0.316±0.03 (*)	0.295±0.033	0.296±0.035
	PH	VG	0	0.277±0.015	0.305±0.01 (*)	0.279±0.013	0.282±0.014
			0.1	0.271±0.014	0.299±0.011 (*)	0.272±0.014	0.275±0.014 (*)
			0.2	0.265±0.016	0.294±0.012 (*)	0.267±0.015	0.27±0.015 (*)
			0.3	0.259±0.016	0.287±0.014 (*)	0.26±0.016	0.263±0.016
			0.4	0.25±0.016	0.279±0.014 (*)	0.252±0.016	0.255±0.016
			0.5	0.241±0.019	0.27±0.017 (*)	0.242±0.018	0.245±0.018
			0.6	0.223±0.02	0.253±0.018 (*)	0.225±0.019	0.227±0.019
			0.7	0.203±0.022	0.232±0.021 (*)	0.204±0.022	0.207±0.021
			0.8	0.175±0.025	0.2±0.025 (*)	0.175±0.025	0.178±0.024
			0.9	0.112±0.031	0.132±0.032 (*)	0.112±0.031	0.115±0.031
		VGR	0	0.273±0.015	0.301±0.012 (*)	0.273±0.014	0.277±0.013
			0.1	0.266±0.014	0.295±0.011 (*)	0.267±0.013	0.27±0.013 (*)
			0.2	0.26±0.015	0.29±0.012 (*)	0.262±0.015	0.265±0.015 (*)
			0.3	0.254±0.016	0.283±0.014 (*)	0.255±0.016	0.258±0.016
			0.4	0.246±0.016	0.274±0.014 (*)	0.246±0.016	0.249±0.016
			0.5	0.235±0.019	0.264±0.017 (*)	0.236±0.019	0.239±0.018
			0.6	0.216±0.02	0.246±0.018 (*)	0.217±0.019	0.22±0.02
			0.7	0.195±0.022	0.224±0.021 (*)	0.196±0.022	0.199±0.022
			0.8	0.166±0.025	0.19±0.025 (*)	0.167±0.025	0.169±0.025
			0.9	0.104±0.034	0.123±0.034 (*)	0.103±0.032	0.105±0.033
		FA	0	0.396±0.027	0.429±0.015 (*)	0.392±0.026	0.398±0.027
			0.1	0.397±0.027	0.425±0.019 (*)	0.392±0.026	0.396±0.025
			0.2	0.396±0.026	0.423±0.019 (*)	0.391±0.025	0.394±0.025
			0.3	0.392±0.024	0.421±0.018 (*)	0.389±0.023	0.393±0.023
			0.4	0.391±0.025	0.419±0.019 (*)	0.388±0.023	0.393±0.022
			0.5	0.39±0.024	0.418±0.018 (*)	0.388±0.023	0.392±0.023
			0.6	0.379±0.027	0.407±0.021 (*)	0.378±0.027	0.382±0.026
			0.7	0.356±0.029	0.387±0.022 (*)	0.359±0.027	0.362±0.027
			0.8	0.321±0.031	0.349±0.031 (*)	0.324±0.031	0.328±0.031
			0.9	0.19±0.042	0.22±0.043 (*)	0.191±0.043	0.194±0.038
Population 2	DTH	VG	0	0.331±0.016	0.35±0.019 (*)	0.343±0.018	0.351±0.018 (*)
			0.1	0.33±0.017	0.349±0.019 (*)	0.341±0.019 (*)	0.349±0.019 (*)
			0.2	0.329±0.018	0.347±0.02 (*)	0.341±0.021 (*)	0.35±0.021 (*)
			0.3	0.326±0.02	0.346±0.022 (*)	0.338±0.022 (*)	0.347±0.022 (*)
			0.4	0.324±0.022	0.343±0.024 (*)	0.334±0.024 (*)	0.344±0.024 (*)
			0.5	0.321±0.022	0.34±0.024 (*)	0.331±0.024 (*)	0.34±0.024 (*)
			0.6	0.31±0.028	0.329±0.029 (*)	0.32±0.03 (*)	0.328±0.03 (*)
			0.7	0.295±0.032	0.315±0.032 (*)	0.305±0.034 (*)	0.313±0.033 (*)
			0.8	0.255±0.04	0.273±0.039 (*)	0.259±0.04	0.268±0.041 (*)
			0.9	0.168±0.047	0.194±0.047 (*)	0.178±0.048	0.18±0.049
		VGR	0	0.331±0.017	0.351±0.018 (*)	0.342±0.017	0.351±0.019 (*)
			0.1	0.329±0.017	0.348±0.019 (*)	0.34±0.019 (*)	0.349±0.019 (*)
			0.2	0.328±0.018	0.348±0.021 (*)	0.341±0.02 (*)	0.348±0.02 (*)
			0.3	0.326±0.02	0.347±0.022 (*)	0.338±0.021 (*)	0.348±0.021 (*)
			0.4	0.323±0.021	0.343±0.023 (*)	0.334±0.023 (*)	0.343±0.023 (*)
			0.5	0.321±0.022	0.34±0.024 (*)	0.33±0.025 (*)	0.339±0.024 (*)
			0.6	0.308±0.028	0.327±0.029 (*)	0.316±0.03 (*)	0.326±0.03 (*)
			0.7	0.293±0.033	0.312±0.034 (*)	0.301±0.034	0.31±0.034 (*)
			0.8	0.247±0.041	0.268±0.04 (*)	0.253±0.039	0.264±0.04 (*)
			0.9	0.156±0.057	0.169±0.058	0.159±0.054	0.165±0.054
		FA	0	0.387±0.024	0.397±0.017	0.403±0.019	0.405±0.02
			0.1	0.384±0.021	0.397±0.019 (*)	0.401±0.021 (*)	0.404±0.021 (*)
			0.2	0.38±0.021	0.393±0.02 (*)	0.398±0.021 (*)	0.403±0.02 (*)
			0.3	0.379±0.019	0.389±0.02 (*)	0.394±0.022 (*)	0.394±0.021 (*)
			0.4	0.374±0.02	0.386±0.022 (*)	0.389±0.024 (*)	0.393±0.024 (*)
			0.5	0.365±0.023	0.379±0.025 (*)	0.381±0.025 (*)	0.387±0.026 (*)
			0.6	0.354±0.028	0.372±0.03 (*)	0.371±0.031 (*)	0.375±0.031 (*)
			0.7	0.334±0.029	0.353±0.033 (*)	0.345±0.033 (*)	0.353±0.033 (*)
			0.8	0.27±0.038	0.288±0.039 (*)	0.281±0.041	0.285±0.041 (*)
			0.9	0.143±0.048	0.148±0.051	0.14±0.051	0.146±0.048
	PH	VG	0	0.271±0.026	0.264±0.024	0.263±0.028	0.265±0.025
			0.1	0.265±0.024	0.26±0.022 (#)	0.258±0.023 (#)	0.26±0.022 (#)
			0.2	0.261±0.024	0.256±0.022	0.254±0.024 (#)	0.256±0.022 (#)
			0.3	0.253±0.023	0.248±0.022	0.246±0.023 (#)	0.248±0.022 (#)
			0.4	0.244±0.023	0.24±0.023	0.236±0.023 (#)	0.24±0.022
			0.5	0.236±0.026	0.232±0.026	0.229±0.026 (#)	0.232±0.026
			0.6	0.217±0.026	0.214±0.026	0.211±0.026 (#)	0.214±0.025
			0.7	0.199±0.032	0.197±0.032	0.191±0.032 (#)	0.196±0.032
			0.8	0.16±0.04	0.159±0.039	0.155±0.039	0.158±0.039
			0.9	0.094±0.045	0.096±0.044	0.091±0.042	0.092±0.044
		VGR	0	0.265±0.027	0.26±0.027	0.258±0.026	0.261±0.025
			0.1	0.261±0.023	0.255±0.021 (#)	0.254±0.023 (#)	0.256±0.022
			0.2	0.256±0.023	0.251±0.022	0.248±0.023 (#)	0.251±0.022 (#)
			0.3	0.246±0.022	0.242±0.022	0.24±0.023 (#)	0.242±0.022
			0.4	0.236±0.022	0.233±0.022	0.229±0.023 (#)	0.233±0.022
			0.5	0.228±0.026	0.225±0.025	0.221±0.025 (#)	0.225±0.024
			0.6	0.208±0.026	0.205±0.026	0.201±0.025 (#)	0.205±0.025
			0.7	0.188±0.033	0.186±0.033	0.182±0.033	0.186±0.032
			0.8	0.145±0.041	0.147±0.04	0.143±0.04	0.148±0.04
			0.9	0.077±0.047	0.077±0.043	0.071±0.041	0.077±0.044
		FA	0	0.323±0.041	0.294±0.04	0.288±0.048	0.296±0.04
			0.1	0.322±0.044	0.292±0.038 (#)	0.29±0.043 (#)	0.296±0.04 (#)
			0.2	0.322±0.044	0.292±0.038 (#)	0.29±0.043 (#)	0.295±0.039 (#)
			0.3	0.327±0.044	0.295±0.038 (#)	0.293±0.042 (#)	0.296±0.04 (#)
			0.4	0.327±0.044	0.298±0.039 (#)	0.295±0.043 (#)	0.302±0.04 (#)
			0.5	0.327±0.045	0.302±0.039 (#)	0.301±0.043 (#)	0.304±0.041 (#)
			0.6	0.33±0.041	0.31±0.037 (#)	0.31±0.038 (#)	0.312±0.038 (#)
			0.7	0.334±0.039	0.318±0.036 (#)	0.323±0.036 (#)	0.323±0.034 (#)
			0.8	0.247±0.052	0.236±0.054 (#)	0.243±0.054	0.242±0.052
			0.9	0.108±0.053	0.108±0.056	0.103±0.055	0.108±0.048
Population 3	DTH	VG	0	0.443±0.007	0.418±0.007 (#)	0.44±0.007	0.439±0.006
			0.1	0.438±0.007	0.412±0.007 (#)	0.435±0.007 (#)	0.433±0.007 (#)
			0.2	0.432±0.007	0.406±0.007 (#)	0.429±0.007 (#)	0.427±0.007 (#)
			0.3	0.424±0.007	0.399±0.007 (#)	0.421±0.007 (#)	0.42±0.007 (#)
			0.4	0.414±0.008	0.39±0.008 (#)	0.411±0.008 (#)	0.41±0.008 (#)
			0.5	0.404±0.008	0.38±0.008 (#)	0.402±0.008 (#)	0.401±0.008 (#)
			0.6	0.389±0.008	0.365±0.008 (#)	0.387±0.008	0.385±0.008 (#)
			0.7	0.363±0.01	0.34±0.01 (#)	0.361±0.01	0.36±0.01 (#)
			0.8	0.324±0.012	0.301±0.013 (#)	0.323±0.013	0.321±0.013 (#)
			0.9	0.242±0.018	0.22±0.019 (#)	0.238±0.019	0.237±0.019 (#)
		VGR	0	0.441±0.006	0.415±0.007 (#)	0.438±0.006	0.437±0.006
			0.1	0.435±0.007	0.41±0.007 (#)	0.432±0.007 (#)	0.431±0.007 (#)
			0.2	0.429±0.007	0.404±0.007 (#)	0.427±0.007 (#)	0.425±0.007 (#)
			0.3	0.422±0.007	0.397±0.007 (#)	0.419±0.007 (#)	0.418±0.007 (#)
			0.4	0.412±0.007	0.388±0.008 (#)	0.41±0.007 (#)	0.408±0.007 (#)
			0.5	0.402±0.008	0.378±0.008 (#)	0.4±0.008 (#)	0.399±0.008 (#)
			0.6	0.387±0.008	0.364±0.008 (#)	0.385±0.008	0.384±0.008 (#)
			0.7	0.361±0.01	0.338±0.01 (#)	0.36±0.01	0.358±0.01 (#)
			0.8	0.323±0.012	0.299±0.013 (#)	0.321±0.012	0.319±0.013 (#)
			0.9	0.234±0.021	0.21±0.02 (#)	0.23±0.021	0.226±0.021 (#)
		FA	0	0.637±0.009	0.603±0.009 (#)	0.633±0.009	0.634±0.008
			0.1	0.634±0.008	0.6±0.009 (#)	0.63±0.008 (#)	0.629±0.008 (#)
			0.2	0.629±0.008	0.594±0.009 (#)	0.624±0.008 (#)	0.624±0.008 (#)
			0.3	0.622±0.008	0.587±0.009 (#)	0.618±0.008 (#)	0.617±0.008 (#)
			0.4	0.611±0.008	0.574±0.011 (#)	0.608±0.008 (#)	0.606±0.008 (#)
			0.5	0.599±0.008	0.561±0.01 (#)	0.596±0.007 (#)	0.594±0.008 (#)
			0.6	0.577±0.009	0.538±0.01 (#)	0.575±0.009 (#)	0.572±0.009 (#)
			0.7	0.543±0.011	0.503±0.012 (#)	0.54±0.01	0.538±0.01 (#)
			0.8	0.485±0.015	0.445±0.015 (#)	0.484±0.015	0.48±0.015 (#)
			0.9	0.356±0.023	0.319±0.026 (#)	0.353±0.022	0.351±0.022 (#)
	PH	VG	0	0.685±0.004	0.663±0.004 (#)	0.682±0.004	0.68±0.004 (#)
			0.1	0.684±0.004	0.662±0.005 (#)	0.681±0.004 (#)	0.679±0.004 (#)
			0.2	0.683±0.004	0.661±0.005 (#)	0.68±0.004 (#)	0.678±0.004 (#)
			0.3	0.682±0.005	0.66±0.005 (#)	0.679±0.005 (#)	0.677±0.005 (#)
			0.4	0.68±0.005	0.658±0.006 (#)	0.677±0.006 (#)	0.675±0.006 (#)
			0.5	0.677±0.006	0.655±0.007 (#)	0.675±0.006 (#)	0.673±0.006 (#)
			0.6	0.672±0.006	0.649±0.007 (#)	0.67±0.006 (#)	0.667±0.006 (#)
			0.7	0.66±0.007	0.635±0.008 (#)	0.657±0.007 (#)	0.655±0.007 (#)
			0.8	0.642±0.007	0.614±0.008 (#)	0.639±0.007 (#)	0.636±0.008 (#)
			0.9	0.57±0.015	0.526±0.019 (#)	0.565±0.015 (#)	0.562±0.016 (#)
		VGR	0	0.684±0.004	0.663±0.004 (#)	0.682±0.004	0.68±0.004 (#)
			0.1	0.684±0.004	0.662±0.005 (#)	0.681±0.004 (#)	0.679±0.004 (#)
			0.2	0.683±0.004	0.661±0.005 (#)	0.68±0.004 (#)	0.678±0.004 (#)
			0.3	0.682±0.005	0.659±0.005 (#)	0.679±0.005 (#)	0.677±0.005 (#)
			0.4	0.68±0.005	0.657±0.006 (#)	0.677±0.006 (#)	0.675±0.006 (#)
			0.5	0.677±0.006	0.654±0.007 (#)	0.674±0.006 (#)	0.672±0.006 (#)
			0.6	0.672±0.006	0.648±0.007 (#)	0.669±0.006 (#)	0.667±0.006 (#)
			0.7	0.66±0.007	0.634±0.008 (#)	0.657±0.007 (#)	0.654±0.007 (#)
			0.8	0.641±0.008	0.614±0.009 (#)	0.638±0.008 (#)	0.636±0.007 (#)
			0.9	0.568±0.015	0.524±0.018 (#)	0.564±0.014 (#)	0.559±0.015 (#)
		FA	0	0.703±0.007	0.68±0.007 (#)	0.701±0.006	0.698±0.006
			0.1	0.703±0.006	0.681±0.006 (#)	0.702±0.006 (#)	0.7±0.006 (#)
			0.2	0.704±0.006	0.682±0.006 (#)	0.702±0.006 (#)	0.7±0.006 (#)
			0.3	0.705±0.006	0.682±0.006 (#)	0.703±0.006 (#)	0.7±0.006 (#)
			0.4	0.703±0.006	0.68±0.007 (#)	0.701±0.006 (#)	0.698±0.006 (#)
			0.5	0.699±0.006	0.677±0.007 (#)	0.697±0.006 (#)	0.695±0.006 (#)
			0.6	0.693±0.006	0.67±0.007 (#)	0.692±0.006 (#)	0.689±0.006 (#)
			0.7	0.68±0.007	0.656±0.008 (#)	0.678±0.007 (#)	0.676±0.007 (#)
			0.8	0.659±0.008	0.631±0.009 (#)	0.656±0.008 (#)	0.653±0.009 (#)
			0.9	0.568±0.017	0.517±0.023 (#)	0.564±0.017	0.559±0.017 (#)
Table S2 Genomic prediction accuracies (mean ± standard deviation) of days to heading (DTH) and plant height (PH) in the three rice populations using three prediction models (VG, VGR, FA) with different missing rates of environment-specific best linear unbiased estimates (BLUEs) of genetic effects of lines in the training set. The genetic effect was respectively described by SNP genotypes (Marker…
